# Supplementary material for: Reliable variant calling during runtime of Illumina sequencing
Source: Sci Rep. 2019 Nov 11;9:16502. doi: 10.1038/s41598-019-52991-z (PMC6848508; doi:10.1038/s41598-019-52991-z)
Supplement: Supplementary file 2 — Dataset 1 [file 41598_2019_52991_MOESM2_ESM.xlsx]

## Sheet: SRR098401
SRR098401		Cycle written	Alignment finished	Variant calling finished	Total time of analysis
Start Sequencer:		0
Start Basecalling:		180
Cycle	30	211	246	254	43
	40	275	311	320	45
	55	370	409	419	49
	76	504	537	547	43
	106	934	980	999	65	* Simulated the runtime of two barcodes in between.
	116	997	1036	1054	57
	131	1092	1148	1167	75
	152	1225	1256	1280	55
Sequencing cycle	Time stamp	Time [h]	Time [m]
	13:47:00
1	17:12:00	03:25:00	205
2	17:12:00	03:25:00	205
3	17:12:00	03:25:00	205
4	17:12:00	03:25:00	205
5	17:12:00	03:25:00	205
6	17:12:00	03:25:00	205
7	17:12:00	03:25:00	205
8	17:12:00	03:25:00	205
9	17:12:00	03:25:00	205
10	17:12:00	03:25:00	205
11	17:12:00	03:25:00	205
12	17:12:00	03:25:00	205
13	17:12:00	03:25:00	205
14	17:12:00	03:25:00	205
15	17:12:00	03:25:00	205
16	17:12:00	03:25:00	205
17	17:12:00	03:25:00	205
18	17:12:00	03:25:00	205
19	17:12:00	03:25:00	205
20	17:12:00	03:25:00	205
21	17:12:00	03:25:00	205
22	17:12:00	03:25:00	205
23	17:12:00	03:25:00	205
24	17:12:00	03:25:00	205
25	17:12:00	03:25:00	205
26	17:14:00	03:27:00	207
27	17:15:00	03:28:00	208
28	17:16:00	03:29:00	209
29	17:17:00	03:30:00	210
30	17:18:00	03:31:00	211
31	17:25:00	03:38:00	218
32	17:31:00	03:44:00	224
33	17:37:00	03:50:00	230
34	17:44:00	03:57:00	237
35	17:50:00	04:03:00	243
36	17:56:00	04:09:00	249
37	18:03:00	04:16:00	256
38	18:09:00	04:22:00	262
39	18:15:00	04:28:00	268
40	18:22:00	04:35:00	275
41	18:28:00	04:41:00	281
42	18:34:00	04:47:00	287
43	18:41:00	04:54:00	294
44	18:47:00	05:00:00	300
45	18:53:00	05:06:00	306
46	19:00:00	05:13:00	313
47	19:06:00	05:19:00	319
48	19:12:00	05:25:00	325
49	19:19:00	05:32:00	332
50	19:25:00	05:38:00	338
51	19:31:00	05:44:00	344
52	19:38:00	05:51:00	351
53	19:44:00	05:57:00	357
54	19:50:00	06:03:00	363
55	19:57:00	06:10:00	370
56	20:03:00	06:16:00	376
57	20:09:00	06:22:00	382
58	20:16:00	06:29:00	389
59	20:22:00	06:35:00	395
60	20:29:00	06:42:00	402
61	20:35:00	06:48:00	408
62	20:41:00	06:54:00	414
63	20:48:00	07:01:00	421
64	20:54:00	07:07:00	427
65	21:00:00	07:13:00	433
66	21:07:00	07:20:00	440
67	21:13:00	07:26:00	446
68	21:19:00	07:32:00	452
69	21:26:00	07:39:00	459
70	21:32:00	07:45:00	465
71	21:38:00	07:51:00	471
72	21:45:00	07:58:00	478
73	21:51:00	08:04:00	484
74	21:57:00	08:10:00	490
75	22:04:00	08:17:00	497
76	22:10:00	08:23:00	503
77	03:13:00	1900-01-23 13:26:00	806
78	03:13:00	1900-01-23 13:26:00	806
79	03:13:00	1900-01-23 13:26:00	806
80	03:13:00	1900-01-23 13:26:00	806
81	03:13:00	1900-01-23 13:26:00	806
82	03:13:00	1900-01-23 13:26:00	806
83	03:13:00	1900-01-23 13:26:00	806
84	03:13:00	1900-01-23 13:26:00	806
85	03:13:00	1900-01-23 13:26:00	806
86	03:13:00	1900-01-23 13:26:00	806
87	03:19:00	1900-01-23 13:32:00	812
88	03:26:00	1900-01-23 13:39:00	819
89	03:32:00	1900-01-23 13:45:00	825
90	03:38:00	1900-01-23 13:51:00	831
91	03:45:00	1900-01-23 13:58:00	838
92	03:51:00	1900-01-23 14:04:00	844
93	03:57:00	1900-01-23 14:10:00	850
94	04:04:00	1900-01-23 14:17:00	857
95	04:10:00	1900-01-23 14:23:00	863
96	04:16:00	1900-01-23 14:29:00	869
97	04:23:00	1900-01-23 14:36:00	876
98	04:29:00	1900-01-23 14:42:00	882
99	04:35:00	1900-01-23 14:48:00	888
100	04:42:00	1900-01-23 14:55:00	895
101	04:48:00	1900-02-16 15:01:00	901
102	04:55:00	1900-02-16 15:08:00	908
103	05:01:00	1900-02-16 15:14:00	914
104	05:07:00	1900-02-16 15:20:00	920
105	05:14:00	1900-02-16 15:27:00	927
106	05:20:00	1900-02-16 15:33:00	933
107	05:26:00	1900-02-16 15:39:00	939
108	05:33:00	1900-02-16 15:46:00	946
109	05:39:00	1900-02-16 15:52:00	952
110	05:45:00	1900-02-16 15:58:00	958
111	05:52:00	1900-02-16 16:05:00	965
112	05:58:00	1900-02-16 16:11:00	971
113	06:04:00	1900-02-16 16:17:00	977
114	06:11:00	1900-02-16 16:24:00	984
115	06:17:00	1900-02-16 16:30:00	990
116	06:23:00	1900-02-16 16:36:00	996
117	06:30:00	1900-02-16 16:43:00	1003
118	06:36:00	1900-02-16 16:49:00	1009
119	06:42:00	1900-02-16 16:55:00	1015
120	06:49:00	1900-02-16 17:02:00	1022
121	06:55:00	1900-02-16 17:08:00	1028
122	07:01:00	1900-02-16 17:14:00	1034
123	07:08:00	1900-02-16 17:21:00	1041
124	07:14:00	1900-02-16 17:27:00	1047
125	07:20:00	1900-02-16 17:33:00	1053
126	07:27:00	1900-02-16 17:40:00	1060
127	07:33:00	1900-02-16 17:46:00	1066
128	07:39:00	1900-02-16 17:52:00	1072
129	07:46:00	1900-02-16 17:59:00	1079
130	07:52:00	1900-02-16 18:05:00	1085
131	07:58:00	1900-02-16 18:11:00	1091
132	08:05:00	1900-02-16 18:18:00	1098
133	08:11:00	1900-02-16 18:24:00	1104
134	08:17:00	1900-02-16 18:30:00	1110
135	08:24:00	1900-02-16 18:37:00	1117
136	08:30:00	1900-02-16 18:43:00	1123
137	08:36:00	1900-02-16 18:49:00	1129
138	08:43:00	1900-02-16 18:56:00	1136
139	08:49:00	1900-02-16 19:02:00	1142
140	08:55:00	1900-02-16 19:08:00	1148
141	09:02:00	1900-02-16 19:15:00	1155
142	09:08:00	1900-02-16 19:21:00	1161
143	09:14:00	1900-02-16 19:27:00	1167
144	09:21:00	1900-02-16 19:34:00	1174
145	09:27:00	1900-02-16 19:40:00	1180
146	09:33:00	1900-02-16 19:46:00	1186
147	09:40:00	1900-02-16 19:53:00	1193
148	09:46:00	1900-02-16 19:59:00	1199
149	09:52:00	1900-02-16 20:05:00	1205
150	09:59:00	1900-02-16 20:12:00	1212
151	10:05:00	1900-02-16 20:18:00	1218
152	10:11:00	1900-02-16 20:24:00	1224

## Sheet: SRR1611178
SRR1611178		Cycle written	Alignment finished	Variant calling finished	Total time of analysis
Start Sequencer:		0
Start Basecalling:		180
Cycle	30	212	229	234	22
	40	275	289	294	19
	55	370	388	394	24
	75	497	512	519	22
	100	655	664	672	17
	130	1085	1110	1122	37	* Simulated the runtime of two barcodes in between.
	140	1148	1167	1180	32
	155	1243	1268	1281	38
	175	1370	1390	1403	33
	200	1528	1550	1564	36
Sequencing cycle	Time stamp	Time [h]	Time [m]
	08:09:00
1	11:34:00	03:25:00	205
2	11:34:00	03:25:00	205
3	11:34:00	03:25:00	205
4	11:34:00	03:25:00	205
5	11:34:00	03:25:00	205
6	11:34:00	03:25:00	205
7	11:34:00	03:25:00	205
8	11:34:00	03:25:00	205
9	11:34:00	03:25:00	205
10	11:34:00	03:25:00	205
11	11:34:00	03:25:00	205
12	11:34:00	03:25:00	205
13	11:34:00	03:25:00	205
14	11:34:00	03:25:00	205
15	11:34:00	03:25:00	205
16	11:34:00	03:25:00	205
17	11:34:00	03:25:00	205
18	11:34:00	03:25:00	205
19	11:34:00	03:25:00	205
20	11:35:00	03:26:00	206
21	11:35:00	03:26:00	206
22	11:35:00	03:26:00	206
23	11:35:00	03:26:00	206
24	11:35:00	03:26:00	206
25	11:35:00	03:26:00	206
26	11:36:00	03:27:00	207
27	11:37:00	03:28:00	208
28	11:38:00	03:29:00	209
29	11:39:00	03:30:00	210
30	11:41:00	03:32:00	212
31	11:47:00	03:38:00	218
32	11:53:00	03:44:00	224
33	12:00:00	03:51:00	231
34	12:06:00	03:57:00	237
35	12:12:00	04:03:00	243
36	12:19:00	04:10:00	250
37	12:25:00	04:16:00	256
38	12:31:00	04:22:00	262
39	12:38:00	04:29:00	269
40	12:44:00	04:35:00	275
41	12:50:00	04:41:00	281
42	12:57:00	04:48:00	288
43	13:03:00	04:54:00	294
44	13:09:00	05:00:00	300
45	13:16:00	05:07:00	307
46	13:22:00	05:13:00	313
47	13:28:00	05:19:00	319
48	13:35:00	05:26:00	326
49	13:41:00	05:32:00	332
50	13:47:00	05:38:00	338
51	13:54:00	05:45:00	345
52	14:00:00	05:51:00	351
53	14:06:00	05:57:00	357
54	14:13:00	06:04:00	364
55	14:19:00	06:10:00	370
56	14:25:00	06:16:00	376
57	14:32:00	06:23:00	383
58	14:38:00	06:29:00	389
59	14:44:00	06:35:00	395
60	14:51:00	06:42:00	402
61	14:57:00	06:48:00	408
62	15:03:00	06:54:00	414
63	15:10:00	07:01:00	421
64	15:16:00	07:07:00	427
65	15:22:00	07:13:00	433
66	15:29:00	07:20:00	440
67	15:35:00	07:26:00	446
68	15:41:00	07:32:00	452
69	15:48:00	07:39:00	459
70	15:54:00	07:45:00	465
71	16:00:00	07:51:00	471
72	16:07:00	07:58:00	478
73	16:13:00	08:04:00	484
74	16:19:00	08:10:00	490
75	16:26:00	08:17:00	497
76	16:32:00	08:23:00	503
77	16:38:00	08:29:00	509
78	16:45:00	08:36:00	516
79	16:51:00	08:42:00	522
80	16:57:00	08:48:00	528
81	17:04:00	08:55:00	535
82	17:10:00	09:01:00	541
83	17:16:00	09:07:00	547
84	17:23:00	09:14:00	554
85	17:29:00	09:20:00	560
86	17:35:00	09:26:00	566
87	17:42:00	09:33:00	573
88	17:48:00	09:39:00	579
89	17:54:00	09:45:00	585
90	18:01:00	09:52:00	592
91	18:07:00	09:58:00	598
92	18:13:00	10:04:00	604
93	18:20:00	10:11:00	611
94	18:26:00	10:17:00	617
95	18:32:00	10:23:00	623
96	18:39:00	10:30:00	630
97	18:45:00	10:36:00	636
98	18:51:00	10:42:00	642
99	18:58:00	10:49:00	649
100	19:04:00	10:55:00	655
101	00:07:00	1900-01-23 15:58:00	958
102	00:07:00	1900-01-23 15:58:00	958
103	00:07:00	1900-01-23 15:58:00	958
104	00:07:00	1900-01-23 15:58:00	958
105	00:07:00	1900-01-23 15:58:00	958
106	00:07:00	1900-01-23 15:58:00	958
107	00:07:00	1900-01-23 15:58:00	958
108	00:07:00	1900-01-23 15:58:00	958
109	00:07:00	1900-01-23 15:58:00	958
110	00:07:00	1900-01-23 15:58:00	958
111	00:14:00	1900-01-23 16:05:00	965
112	00:20:00	1900-01-23 16:11:00	971
113	00:26:00	1900-01-23 16:17:00	977
114	00:33:00	1900-01-23 16:24:00	984
115	00:39:00	1900-01-23 16:30:00	990
116	00:45:00	1900-01-23 16:36:00	996
117	00:52:00	1900-01-23 16:43:00	1003
118	00:58:00	1900-01-23 16:49:00	1009
119	01:04:00	1900-01-23 16:55:00	1015
120	01:11:00	1900-01-23 17:02:00	1022
121	01:17:00	1900-01-23 17:08:00	1028
122	01:23:00	1900-01-23 17:14:00	1034
123	01:30:00	1900-01-23 17:21:00	1041
124	01:36:00	1900-01-23 17:27:00	1047
125	01:42:00	1900-01-23 17:33:00	1053
126	01:49:00	1900-01-23 17:40:00	1060
127	01:55:00	1900-01-23 17:46:00	1066
128	02:01:00	1900-01-23 17:52:00	1072
129	02:08:00	1900-01-23 17:59:00	1079
130	02:14:00	1900-01-23 18:05:00	1085
131	02:20:00	1900-01-23 18:11:00	1091
132	02:27:00	1900-01-23 18:18:00	1098
133	02:33:00	1900-01-23 18:24:00	1104
134	02:39:00	1900-01-23 18:30:00	1110
135	02:46:00	1900-01-23 18:37:00	1117
136	02:52:00	1900-01-23 18:43:00	1123
137	02:58:00	1900-01-23 18:49:00	1129
138	03:05:00	1900-01-23 18:56:00	1136
139	03:11:00	1900-01-23 19:02:00	1142
140	03:17:00	1900-01-23 19:08:00	1148
141	03:24:00	1900-01-23 19:15:00	1155
142	03:30:00	1900-01-23 19:21:00	1161
143	03:36:00	1900-01-23 19:27:00	1167
144	03:43:00	1900-01-23 19:34:00	1174
145	03:49:00	1900-01-23 19:40:00	1180
146	03:55:00	1900-01-23 19:46:00	1186
147	04:02:00	1900-01-23 19:53:00	1193
148	04:08:00	1900-01-23 19:59:00	1199
149	04:14:00	1900-01-23 20:05:00	1205
150	04:21:00	1900-01-23 20:12:00	1212
151	04:27:00	1900-01-23 20:18:00	1218
152	04:33:00	1900-01-23 20:24:00	1224
153	04:40:00	1900-01-23 20:31:00	1231
154	04:46:00	1900-01-23 20:37:00	1237
155	04:52:00	1900-01-23 20:43:00	1243
156	04:59:00	1900-01-23 20:50:00	1250
157	05:05:00	1900-01-23 20:56:00	1256
158	05:11:00	1900-01-23 21:02:00	1262
159	05:18:00	1900-01-23 21:09:00	1269
160	05:24:00	1900-01-23 21:15:00	1275
161	05:30:00	1900-01-23 21:21:00	1281
162	05:37:00	1900-01-23 21:28:00	1288
163	05:43:00	1900-01-23 21:34:00	1294
164	05:49:00	1900-01-23 21:40:00	1300
165	05:56:00	1900-01-23 21:47:00	1307
166	06:02:00	1900-01-23 21:53:00	1313
167	06:08:00	1900-01-23 21:59:00	1319
168	06:15:00	1900-01-23 22:06:00	1326
169	06:21:00	1900-01-23 22:12:00	1332
170	06:27:00	1900-01-23 22:18:00	1338
171	06:34:00	1900-01-23 22:25:00	1345
172	06:40:00	1900-01-23 22:31:00	1351
173	06:46:00	1900-01-23 22:37:00	1357
174	06:53:00	1900-01-23 22:44:00	1364
175	06:59:00	1900-01-23 22:50:00	1370
176	07:05:00	1900-01-23 22:56:00	1376
177	07:12:00	1900-01-23 23:03:00	1383
178	07:18:00	1900-01-23 23:09:00	1389
179	07:24:00	1900-01-23 23:15:00	1395
180	07:31:00	1900-01-23 23:22:00	1402
181	07:37:00	1900-01-23 23:28:00	1408
182	07:43:00	1900-01-23 23:34:00	1414
183	07:50:00	1900-01-23 23:41:00	1421
184	07:56:00	1900-01-23 23:47:00	1427
185	08:02:00	1900-01-23 23:53:00	1433
186	08:09:00	1900-01-24	1440
187	08:15:00	1900-01-24 00:06:00	1446
188	08:21:00	1900-01-24 00:12:00	1452
189	08:28:00	1900-01-24 00:19:00	1459
190	08:34:00	1900-01-24 00:25:00	1465
191	08:40:00	1900-01-24 00:31:00	1471
192	08:47:00	1900-01-24 00:38:00	1478
193	08:53:00	1900-01-24 00:44:00	1484
194	08:59:00	1900-01-24 00:50:00	1490
195	09:06:00	1900-01-24 00:57:00	1497
196	09:12:00	1900-01-24 01:03:00	1503
197	09:18:00	1900-01-24 01:09:00	1509
198	09:25:00	1900-01-24 01:16:00	1516
199	09:31:00	1900-01-24 01:22:00	1522
200	09:37:00	1900-01-24 01:28:00	1528

## Sheet: SRR1611179
SRR1611179		Cycle written	Alignment finished	Variant calling finished	Total time of analysis
Start Sequencer:		0
Start Basecalling:		180
Cycle	30	211	230	235	24
	40	275	289	294	19
	55	370	388	394	24
	75	496	512	519	23
	100	655	665	673	18
	130	1085	1111	1122	37	* Simulated the runtime of two barcodes in between.
	140	1148	1167	1179	31
	155	1243	1269	1282	39
	175	1370	1389	1402	32
	200	1528	1547	1561	33
Sequencing cycle	Time stamp	Time [h]	Time [m]
	06:59:00
1	10:24:00	03:25:00	205
2	10:24:00	03:25:00	205
3	10:24:00	03:25:00	205
4	10:24:00	03:25:00	205
5	10:24:00	03:25:00	205
6	10:24:00	03:25:00	205
7	10:24:00	03:25:00	205
8	10:24:00	03:25:00	205
9	10:24:00	03:25:00	205
10	10:24:00	03:25:00	205
11	10:24:00	03:25:00	205
12	10:24:00	03:25:00	205
13	10:24:00	03:25:00	205
14	10:24:00	03:25:00	205
15	10:24:00	03:25:00	205
16	10:24:00	03:25:00	205
17	10:24:00	03:25:00	205
18	10:24:00	03:25:00	205
19	10:24:00	03:25:00	205
20	10:24:00	03:25:00	205
21	10:24:00	03:25:00	205
22	10:24:00	03:25:00	205
23	10:24:00	03:25:00	205
24	10:24:00	03:25:00	205
25	10:24:00	03:25:00	205
26	10:26:00	03:27:00	207
27	10:27:00	03:28:00	208
28	10:28:00	03:29:00	209
29	10:29:00	03:30:00	210
30	10:30:00	03:31:00	211
31	10:37:00	03:38:00	218
32	10:43:00	03:44:00	224
33	10:49:00	03:50:00	230
34	10:56:00	03:57:00	237
35	11:02:00	04:03:00	243
36	11:08:00	04:09:00	249
37	11:15:00	04:16:00	256
38	11:21:00	04:22:00	262
39	11:27:00	04:28:00	268
40	11:34:00	04:35:00	275
41	11:40:00	04:41:00	281
42	11:46:00	04:47:00	287
43	11:53:00	04:54:00	294
44	11:59:00	05:00:00	300
45	12:05:00	05:06:00	306
46	12:12:00	05:13:00	313
47	12:18:00	05:19:00	319
48	12:24:00	05:25:00	325
49	12:31:00	05:32:00	332
50	12:37:00	05:38:00	338
51	12:43:00	05:44:00	344
52	12:50:00	05:51:00	351
53	12:56:00	05:57:00	357
54	13:02:00	06:03:00	363
55	13:09:00	06:10:00	370
56	13:15:00	06:16:00	376
57	13:21:00	06:22:00	382
58	13:28:00	06:29:00	389
59	13:34:00	06:35:00	395
60	13:40:00	06:41:00	401
61	13:47:00	06:48:00	408
62	13:53:00	06:54:00	414
63	13:59:00	07:00:00	420
64	14:06:00	07:07:00	427
65	14:12:00	07:13:00	433
66	14:18:00	07:19:00	439
67	14:25:00	07:26:00	446
68	14:31:00	07:32:00	452
69	14:37:00	07:38:00	458
70	14:44:00	07:45:00	465
71	14:50:00	07:51:00	471
72	14:56:00	07:57:00	477
73	15:03:00	08:04:00	484
74	15:09:00	08:10:00	490
75	15:15:00	08:16:00	496
76	15:22:00	08:23:00	503
77	15:28:00	08:29:00	509
78	15:34:00	08:35:00	515
79	15:41:00	08:42:00	522
80	15:47:00	08:48:00	528
81	15:53:00	08:54:00	534
82	16:00:00	09:01:00	541
83	16:06:00	09:07:00	547
84	16:12:00	09:13:00	553
85	16:19:00	09:20:00	560
86	16:25:00	09:26:00	566
87	16:31:00	09:32:00	572
88	16:38:00	09:39:00	579
89	16:44:00	09:45:00	585
90	16:50:00	09:51:00	591
91	16:57:00	09:58:00	598
92	17:03:00	10:04:00	604
93	17:09:00	10:10:00	610
94	17:16:00	10:17:00	617
95	17:22:00	10:23:00	623
96	17:28:00	10:29:00	629
97	17:35:00	10:36:00	636
98	17:41:00	10:42:00	642
99	17:47:00	10:48:00	648
100	17:54:00	10:55:00	655
101	22:57:00	15:58:00	958
102	22:57:00	15:58:00	958
103	22:57:00	15:58:00	958
104	22:57:00	15:58:00	958
105	22:57:00	15:58:00	958
106	22:57:00	15:58:00	958
107	22:57:00	15:58:00	958
108	22:57:00	15:58:00	958
109	22:57:00	15:58:00	958
110	22:57:00	15:58:00	958
111	23:03:00	16:04:00	964
112	23:10:00	16:11:00	971
113	23:16:00	16:17:00	977
114	23:22:00	16:23:00	983
115	23:29:00	16:30:00	990
116	23:35:00	16:36:00	996
117	23:41:00	16:42:00	1002
118	23:48:00	16:49:00	1009
119	23:54:00	16:55:00	1015
120	00:00:00	1900-01-23 17:01:00	1021
121	00:07:00	1900-01-23 17:08:00	1028
122	00:13:00	1900-01-23 17:14:00	1034
123	00:19:00	1900-01-23 17:20:00	1040
124	00:26:00	1900-01-23 17:27:00	1047
125	00:32:00	1900-01-23 17:33:00	1053
126	00:38:00	1900-01-23 17:39:00	1059
127	00:45:00	1900-01-23 17:46:00	1066
128	00:51:00	1900-01-23 17:52:00	1072
129	00:57:00	1900-01-23 17:58:00	1078
130	01:04:00	1900-01-23 18:05:00	1085
131	01:10:00	1900-01-23 18:11:00	1091
132	01:16:00	1900-01-23 18:17:00	1097
133	01:23:00	1900-01-23 18:24:00	1104
134	01:29:00	1900-01-23 18:30:00	1110
135	01:35:00	1900-01-23 18:36:00	1116
136	01:42:00	1900-01-23 18:43:00	1123
137	01:48:00	1900-01-23 18:49:00	1129
138	01:54:00	1900-01-23 18:55:00	1135
139	02:01:00	1900-01-23 19:02:00	1142
140	02:07:00	1900-01-23 19:08:00	1148
141	02:13:00	1900-01-23 19:14:00	1154
142	02:20:00	1900-01-23 19:21:00	1161
143	02:26:00	1900-01-23 19:27:00	1167
144	02:32:00	1900-01-23 19:33:00	1173
145	02:39:00	1900-01-23 19:40:00	1180
146	02:45:00	1900-01-23 19:46:00	1186
147	02:51:00	1900-01-23 19:52:00	1192
148	02:58:00	1900-01-23 19:59:00	1199
149	03:04:00	1900-01-23 20:05:00	1205
150	03:10:00	1900-01-23 20:11:00	1211
151	03:17:00	1900-01-23 20:18:00	1218
152	03:23:00	1900-01-23 20:24:00	1224
153	03:29:00	1900-01-23 20:30:00	1230
154	03:36:00	1900-01-23 20:37:00	1237
155	03:42:00	1900-01-23 20:43:00	1243
156	03:49:00	1900-01-23 20:50:00	1250
157	03:55:00	1900-01-23 20:56:00	1256
158	04:01:00	1900-01-23 21:02:00	1262
159	04:08:00	1900-01-23 21:09:00	1269
160	04:14:00	1900-01-23 21:15:00	1275
161	04:20:00	1900-01-23 21:21:00	1281
162	04:27:00	1900-01-23 21:28:00	1288
163	04:33:00	1900-01-23 21:34:00	1294
164	04:39:00	1900-01-23 21:40:00	1300
165	04:46:00	1900-01-23 21:47:00	1307
166	04:52:00	1900-01-23 21:53:00	1313
167	04:58:00	1900-01-23 21:59:00	1319
168	05:05:00	1900-01-23 22:06:00	1326
169	05:11:00	1900-01-23 22:12:00	1332
170	05:17:00	1900-01-23 22:18:00	1338
171	05:24:00	1900-01-23 22:25:00	1345
172	05:30:00	1900-01-23 22:31:00	1351
173	05:36:00	1900-01-23 22:37:00	1357
174	05:43:00	1900-01-23 22:44:00	1364
175	05:49:00	1900-01-23 22:50:00	1370
176	05:55:00	1900-01-23 22:56:00	1376
177	06:02:00	1900-01-23 23:03:00	1383
178	06:08:00	1900-01-23 23:09:00	1389
179	06:14:00	1900-01-23 23:15:00	1395
180	06:21:00	1900-01-23 23:22:00	1402
181	06:27:00	1900-01-23 23:28:00	1408
182	06:33:00	1900-01-23 23:34:00	1414
183	06:40:00	1900-01-23 23:41:00	1421
184	06:46:00	1900-01-23 23:47:00	1427
185	06:52:00	1900-01-23 23:53:00	1433
186	06:59:00	1900-01-24	1440
187	07:05:00	1900-01-24 00:06:00	1446
188	07:11:00	1900-01-24 00:12:00	1452
189	07:18:00	1900-01-24 00:19:00	1459
190	07:24:00	1900-01-24 00:25:00	1465
191	07:30:00	1900-01-24 00:31:00	1471
192	07:37:00	1900-01-24 00:38:00	1478
193	07:43:00	1900-01-24 00:44:00	1484
194	07:49:00	1900-01-24 00:50:00	1490
195	07:56:00	1900-01-24 00:57:00	1497
196	08:02:00	1900-01-24 01:03:00	1503
197	08:08:00	1900-01-24 01:09:00	1509
198	08:15:00	1900-01-24 01:16:00	1516
199	08:21:00	1900-01-24 01:22:00	1522
200	08:27:00	1900-01-24 01:28:00	1528

## Sheet: SRR1611183
SRR1611183		Cycle written	Alignment finished	Variant calling finished	Total time of analysis
Start Sequencer:		0
Start Basecalling:		180
Cycle	30	212	237	244	32
	40	275	294	301	26
	55	370	399	408	38
	75	497	522	533	36
	100	655	675	687	32
	130	1085	1126	1143	58	* Simulated the runtime of two barcodes in between.
	140	1148	1178	1197	49
	155	1244	1287	1307	63
	175	1370	1402	1423	53
	200	1529	1566	1589	60
Sequencing cycle	Time stamp	Time [h]	Time [m]
	05:48:00
1	09:13:00	03:25:00	205
2	09:13:00	03:25:00	205
3	09:13:00	03:25:00	205
4	09:13:00	03:25:00	205
5	09:13:00	03:25:00	205
6	09:13:00	03:25:00	205
7	09:13:00	03:25:00	205
8	09:13:00	03:25:00	205
9	09:13:00	03:25:00	205
10	09:13:00	03:25:00	205
11	09:13:00	03:25:00	205
12	09:13:00	03:25:00	205
13	09:13:00	03:25:00	205
14	09:14:00	03:26:00	206
15	09:14:00	03:26:00	206
16	09:14:00	03:26:00	206
17	09:14:00	03:26:00	206
18	09:14:00	03:26:00	206
19	09:14:00	03:26:00	206
20	09:14:00	03:26:00	206
21	09:14:00	03:26:00	206
22	09:14:00	03:26:00	206
23	09:14:00	03:26:00	206
24	09:14:00	03:26:00	206
25	09:14:00	03:26:00	206
26	09:15:00	03:27:00	207
27	09:16:00	03:28:00	208
28	09:17:00	03:29:00	209
29	09:18:00	03:30:00	210
30	09:20:00	03:32:00	212
31	09:26:00	03:38:00	218
32	09:32:00	03:44:00	224
33	09:39:00	03:51:00	231
34	09:45:00	03:57:00	237
35	09:51:00	04:03:00	243
36	09:58:00	04:10:00	250
37	10:04:00	04:16:00	256
38	10:10:00	04:22:00	262
39	10:17:00	04:29:00	269
40	10:23:00	04:35:00	275
41	10:29:00	04:41:00	281
42	10:36:00	04:48:00	288
43	10:42:00	04:54:00	294
44	10:48:00	05:00:00	300
45	10:55:00	05:07:00	307
46	11:01:00	05:13:00	313
47	11:07:00	05:19:00	319
48	11:14:00	05:26:00	326
49	11:20:00	05:32:00	332
50	11:26:00	05:38:00	338
51	11:33:00	05:45:00	345
52	11:39:00	05:51:00	351
53	11:45:00	05:57:00	357
54	11:52:00	06:04:00	364
55	11:58:00	06:10:00	370
56	12:04:00	06:16:00	376
57	12:11:00	06:23:00	383
58	12:17:00	06:29:00	389
59	12:23:00	06:35:00	395
60	12:30:00	06:42:00	402
61	12:36:00	06:48:00	408
62	12:42:00	06:54:00	414
63	12:49:00	07:01:00	421
64	12:55:00	07:07:00	427
65	13:01:00	07:13:00	433
66	13:08:00	07:20:00	440
67	13:14:00	07:26:00	446
68	13:20:00	07:32:00	452
69	13:27:00	07:39:00	459
70	13:33:00	07:45:00	465
71	13:39:00	07:51:00	471
72	13:46:00	07:58:00	478
73	13:52:00	08:04:00	484
74	13:58:00	08:10:00	490
75	14:05:00	08:17:00	497
76	14:11:00	08:23:00	503
77	14:17:00	08:29:00	509
78	14:24:00	08:36:00	516
79	14:30:00	08:42:00	522
80	14:36:00	08:48:00	528
81	14:43:00	08:55:00	535
82	14:49:00	09:01:00	541
83	14:55:00	09:07:00	547
84	15:02:00	09:14:00	554
85	15:08:00	09:20:00	560
86	15:14:00	09:26:00	566
87	15:21:00	09:33:00	573
88	15:27:00	09:39:00	579
89	15:33:00	09:45:00	585
90	15:40:00	09:52:00	592
91	15:46:00	09:58:00	598
92	15:52:00	10:04:00	604
93	15:59:00	10:11:00	611
94	16:05:00	10:17:00	617
95	16:11:00	10:23:00	623
96	16:18:00	10:30:00	630
97	16:24:00	10:36:00	636
98	16:30:00	10:42:00	642
99	16:37:00	10:49:00	649
100	16:43:00	10:55:00	655
101	21:46:00	15:58:00	958
102	21:46:00	15:58:00	958
103	21:46:00	15:58:00	958
104	21:46:00	15:58:00	958
105	21:46:00	15:58:00	958
106	21:46:00	15:58:00	958
107	21:46:00	15:58:00	958
108	21:46:00	15:58:00	958
109	21:46:00	15:58:00	958
110	21:46:00	15:58:00	958
111	21:53:00	16:05:00	965
112	21:59:00	16:11:00	971
113	22:05:00	16:17:00	977
114	22:12:00	16:24:00	984
115	22:18:00	16:30:00	990
116	22:24:00	16:36:00	996
117	22:31:00	16:43:00	1003
118	22:37:00	16:49:00	1009
119	22:43:00	16:55:00	1015
120	22:50:00	1900-01-24 17:02:00	1022
121	22:56:00	1900-01-24 17:08:00	1028
122	23:02:00	1900-01-24 17:14:00	1034
123	23:09:00	1900-01-24 17:21:00	1041
124	23:15:00	1900-01-24 17:27:00	1047
125	23:21:00	1900-01-24 17:33:00	1053
126	23:28:00	1900-01-24 17:40:00	1060
127	23:34:00	1900-01-24 17:46:00	1066
128	23:40:00	1900-01-24 17:52:00	1072
129	23:47:00	1900-01-24 17:59:00	1079
130	23:53:00	1900-01-24 18:05:00	1085
131	23:59:00	1900-01-24 18:11:00	1091
132	00:06:00	1900-01-23 18:18:00	1098
133	00:12:00	1900-01-23 18:24:00	1104
134	00:18:00	1900-01-23 18:30:00	1110
135	00:25:00	1900-01-23 18:37:00	1117
136	00:31:00	1900-01-23 18:43:00	1123
137	00:37:00	1900-01-23 18:49:00	1129
138	00:44:00	1900-01-23 18:56:00	1136
139	00:50:00	1900-01-23 19:02:00	1142
140	00:56:00	1900-01-23 19:08:00	1148
141	01:03:00	1900-01-23 19:15:00	1155
142	01:09:00	1900-01-23 19:21:00	1161
143	01:15:00	1900-01-23 19:27:00	1167
144	01:22:00	1900-01-23 19:34:00	1174
145	01:28:00	1900-01-23 19:40:00	1180
146	01:34:00	1900-01-23 19:46:00	1186
147	01:41:00	1900-01-23 19:53:00	1193
148	01:47:00	1900-01-23 19:59:00	1199
149	01:54:00	1900-01-23 20:06:00	1206
150	02:00:00	1900-01-23 20:12:00	1212
151	02:06:00	1900-01-23 20:18:00	1218
152	02:13:00	1900-01-23 20:25:00	1225
153	02:19:00	1900-01-23 20:31:00	1231
154	02:25:00	1900-01-23 20:37:00	1237
155	02:32:00	1900-01-23 20:44:00	1244
156	02:38:00	1900-01-23 20:50:00	1250
157	02:44:00	1900-01-23 20:56:00	1256
158	02:51:00	1900-01-23 21:03:00	1263
159	02:57:00	1900-01-23 21:09:00	1269
160	03:03:00	1900-01-23 21:15:00	1275
161	03:10:00	1900-01-23 21:22:00	1282
162	03:16:00	1900-01-23 21:28:00	1288
163	03:22:00	1900-01-23 21:34:00	1294
164	03:29:00	1900-01-23 21:41:00	1301
165	03:35:00	1900-01-23 21:47:00	1307
166	03:41:00	1900-01-23 21:53:00	1313
167	03:48:00	1900-01-23 22:00:00	1320
168	03:54:00	1900-01-23 22:06:00	1326
169	04:00:00	1900-01-23 22:12:00	1332
170	04:07:00	1900-01-23 22:19:00	1339
171	04:13:00	1900-01-23 22:25:00	1345
172	04:19:00	1900-01-23 22:31:00	1351
173	04:26:00	1900-01-23 22:38:00	1358
174	04:32:00	1900-01-23 22:44:00	1364
175	04:38:00	1900-01-23 22:50:00	1370
176	04:45:00	1900-01-23 22:57:00	1377
177	04:51:00	1900-01-23 23:03:00	1383
178	04:57:00	1900-01-23 23:09:00	1389
179	05:04:00	1900-01-23 23:16:00	1396
180	05:10:00	1900-01-23 23:22:00	1402
181	05:16:00	1900-01-23 23:28:00	1408
182	05:23:00	1900-01-23 23:35:00	1415
183	05:29:00	1900-01-23 23:41:00	1421
184	05:35:00	1900-01-23 23:47:00	1427
185	05:42:00	1900-01-23 23:54:00	1434
186	05:48:00	1900-01-24	1440
187	05:54:00	1900-01-24 00:06:00	1446
188	06:01:00	1900-01-24 00:13:00	1453
189	06:07:00	1900-01-24 00:19:00	1459
190	06:13:00	1900-01-24 00:25:00	1465
191	06:20:00	1900-01-24 00:32:00	1472
192	06:26:00	1900-01-24 00:38:00	1478
193	06:32:00	1900-01-24 00:44:00	1484
194	06:39:00	1900-01-24 00:51:00	1491
195	06:45:00	1900-01-24 00:57:00	1497
196	06:51:00	1900-01-24 01:03:00	1503
197	06:58:00	1900-01-24 01:10:00	1510
198	07:04:00	1900-01-24 01:16:00	1516
199	07:10:00	1900-01-24 01:22:00	1522
200	07:17:00	1900-01-24 01:29:00	1529

## Sheet: SRR1611184
SRR1611184		Cycle written	Alignment finished	Variant calling finished	Total time of analysis
Start Sequencer:		0
Start Basecalling:		180
Cycle	30	211	234	240	29
	40	274	293	300	26
	55	369	396	404	35
	75	496	518	527	31
	100	654	671	682	28
	130	1084	1119	1134	50	* Simulated the runtime of two barcodes in between.
	140	1148	1173	1189	41
	155	1243	1278	1295	52
	175	1370	1396	1414	44
	200	1528	1559	1577	49
Sequencing cycle	Time stamp	Time [h]	Time [m]
	04:55:00
1	08:20:00	03:25:00	205
2	08:20:00	03:25:00	205
3	08:20:00	03:25:00	205
4	08:20:00	03:25:00	205
5	08:20:00	03:25:00	205
6	08:20:00	03:25:00	205
7	08:20:00	03:25:00	205
8	08:20:00	03:25:00	205
9	08:20:00	03:25:00	205
10	08:20:00	03:25:00	205
11	08:20:00	03:25:00	205
12	08:20:00	03:25:00	205
13	08:20:00	03:25:00	205
14	08:20:00	03:25:00	205
15	08:20:00	03:25:00	205
16	08:20:00	03:25:00	205
17	08:20:00	03:25:00	205
18	08:20:00	03:25:00	205
19	08:20:00	03:25:00	205
20	08:20:00	03:25:00	205
21	08:20:00	03:25:00	205
22	08:20:00	03:25:00	205
23	08:20:00	03:25:00	205
24	08:20:00	03:25:00	205
25	08:20:00	03:25:00	205
26	08:21:00	03:26:00	206
27	08:22:00	03:27:00	207
28	08:24:00	03:29:00	209
29	08:25:00	03:30:00	210
30	08:26:00	03:31:00	211
31	08:32:00	03:37:00	217
32	08:39:00	03:44:00	224
33	08:45:00	03:50:00	230
34	08:51:00	03:56:00	236
35	08:58:00	04:03:00	243
36	09:04:00	04:09:00	249
37	09:10:00	04:15:00	255
38	09:17:00	04:22:00	262
39	09:23:00	04:28:00	268
40	09:29:00	04:34:00	274
41	09:36:00	04:41:00	281
42	09:42:00	04:47:00	287
43	09:48:00	04:53:00	293
44	09:55:00	05:00:00	300
45	10:01:00	05:06:00	306
46	10:07:00	05:12:00	312
47	10:14:00	05:19:00	319
48	10:20:00	05:25:00	325
49	10:26:00	05:31:00	331
50	10:33:00	05:38:00	338
51	10:39:00	05:44:00	344
52	10:45:00	05:50:00	350
53	10:52:00	05:57:00	357
54	10:58:00	06:03:00	363
55	11:04:00	06:09:00	369
56	11:11:00	06:16:00	376
57	11:17:00	06:22:00	382
58	11:23:00	06:28:00	388
59	11:30:00	06:35:00	395
60	11:36:00	06:41:00	401
61	11:42:00	06:47:00	407
62	11:49:00	06:54:00	414
63	11:55:00	07:00:00	420
64	12:01:00	07:06:00	426
65	12:08:00	07:13:00	433
66	12:14:00	07:19:00	439
67	12:20:00	07:25:00	445
68	12:27:00	07:32:00	452
69	12:33:00	07:38:00	458
70	12:39:00	07:44:00	464
71	12:46:00	07:51:00	471
72	12:52:00	07:57:00	477
73	12:58:00	08:03:00	483
74	13:05:00	08:10:00	490
75	13:11:00	08:16:00	496
76	13:17:00	08:22:00	502
77	13:24:00	08:29:00	509
78	13:30:00	08:35:00	515
79	13:36:00	08:41:00	521
80	13:43:00	08:48:00	528
81	13:49:00	08:54:00	534
82	13:55:00	09:00:00	540
83	14:02:00	09:07:00	547
84	14:08:00	09:13:00	553
85	14:14:00	09:19:00	559
86	14:21:00	09:26:00	566
87	14:27:00	09:32:00	572
88	14:33:00	09:38:00	578
89	14:40:00	09:45:00	585
90	14:46:00	09:51:00	591
91	14:52:00	09:57:00	597
92	14:59:00	10:04:00	604
93	15:05:00	10:10:00	610
94	15:11:00	10:16:00	616
95	15:18:00	10:23:00	623
96	15:24:00	10:29:00	629
97	15:30:00	10:35:00	635
98	15:37:00	10:42:00	642
99	15:43:00	10:48:00	648
100	15:49:00	10:54:00	654
101	20:53:00	15:58:00	958
102	20:53:00	15:58:00	958
103	20:53:00	15:58:00	958
104	20:53:00	15:58:00	958
105	20:53:00	15:58:00	958
106	20:53:00	15:58:00	958
107	20:53:00	15:58:00	958
108	20:53:00	15:58:00	958
109	20:53:00	15:58:00	958
110	20:53:00	15:58:00	958
111	20:59:00	16:04:00	964
112	21:05:00	16:10:00	970
113	21:12:00	16:17:00	977
114	21:18:00	16:23:00	983
115	21:24:00	16:29:00	989
116	21:31:00	16:36:00	996
117	21:37:00	16:42:00	1002
118	21:43:00	16:48:00	1008
119	21:50:00	16:55:00	1015
120	21:56:00	1900-01-24 17:01:00	1021
121	22:02:00	1900-01-24 17:07:00	1027
122	22:09:00	1900-01-24 17:14:00	1034
123	22:15:00	1900-01-24 17:20:00	1040
124	22:21:00	1900-01-24 17:26:00	1046
125	22:28:00	1900-01-24 17:33:00	1053
126	22:34:00	1900-01-24 17:39:00	1059
127	22:40:00	1900-01-24 17:45:00	1065
128	22:47:00	1900-01-24 17:52:00	1072
129	22:53:00	1900-01-24 17:58:00	1078
130	22:59:00	1900-01-24 18:04:00	1084
131	23:06:00	1900-01-24 18:11:00	1091
132	23:12:00	1900-01-24 18:17:00	1097
133	23:18:00	1900-01-24 18:23:00	1103
134	23:25:00	1900-01-24 18:30:00	1110
135	23:31:00	1900-01-24 18:36:00	1116
136	23:37:00	1900-01-24 18:42:00	1122
137	23:44:00	1900-01-24 18:49:00	1129
138	23:50:00	1900-01-24 18:55:00	1135
139	23:56:00	1900-01-24 19:01:00	1141
140	00:03:00	1900-01-23 19:08:00	1148
141	00:09:00	1900-01-23 19:14:00	1154
142	00:15:00	1900-01-23 19:20:00	1160
143	00:22:00	1900-01-23 19:27:00	1167
144	00:28:00	1900-01-23 19:33:00	1173
145	00:34:00	1900-01-23 19:39:00	1179
146	00:41:00	1900-01-23 19:46:00	1186
147	00:47:00	1900-01-23 19:52:00	1192
148	00:53:00	1900-01-23 19:58:00	1198
149	01:00:00	1900-01-23 20:05:00	1205
150	01:06:00	1900-01-23 20:11:00	1211
151	01:12:00	1900-01-23 20:17:00	1217
152	01:19:00	1900-01-23 20:24:00	1224
153	01:25:00	1900-01-23 20:30:00	1230
154	01:31:00	1900-01-23 20:36:00	1236
155	01:38:00	1900-01-23 20:43:00	1243
156	01:44:00	1900-01-23 20:49:00	1249
157	01:50:00	1900-01-23 20:55:00	1255
158	01:57:00	1900-01-23 21:02:00	1262
159	02:03:00	1900-01-23 21:08:00	1268
160	02:09:00	1900-01-23 21:14:00	1274
161	02:16:00	1900-01-23 21:21:00	1281
162	02:22:00	1900-01-23 21:27:00	1287
163	02:29:00	1900-01-23 21:34:00	1294
164	02:35:00	1900-01-23 21:40:00	1300
165	02:41:00	1900-01-23 21:46:00	1306
166	02:48:00	1900-01-23 21:53:00	1313
167	02:54:00	1900-01-23 21:59:00	1319
168	03:00:00	1900-01-23 22:05:00	1325
169	03:07:00	1900-01-23 22:12:00	1332
170	03:13:00	1900-01-23 22:18:00	1338
171	03:19:00	1900-01-23 22:24:00	1344
172	03:26:00	1900-01-23 22:31:00	1351
173	03:32:00	1900-01-23 22:37:00	1357
174	03:38:00	1900-01-23 22:43:00	1363
175	03:45:00	1900-01-23 22:50:00	1370
176	03:51:00	1900-01-23 22:56:00	1376
177	03:57:00	1900-01-23 23:02:00	1382
178	04:04:00	1900-01-23 23:09:00	1389
179	04:10:00	1900-01-23 23:15:00	1395
180	04:16:00	1900-01-23 23:21:00	1401
181	04:23:00	1900-01-23 23:28:00	1408
182	04:29:00	1900-01-23 23:34:00	1414
183	04:35:00	1900-01-23 23:40:00	1420
184	04:42:00	1900-01-23 23:47:00	1427
185	04:48:00	1900-01-23 23:53:00	1433
186	04:54:00	1900-01-23 23:59:00	1439
187	05:01:00	1900-01-24 00:06:00	1446
188	05:07:00	1900-01-24 00:12:00	1452
189	05:13:00	1900-01-24 00:18:00	1458
190	05:20:00	1900-01-24 00:25:00	1465
191	05:26:00	1900-01-24 00:31:00	1471
192	05:32:00	1900-01-24 00:37:00	1477
193	05:39:00	1900-01-24 00:44:00	1484
194	05:45:00	1900-01-24 00:50:00	1490
195	05:51:00	1900-01-24 00:56:00	1496
196	05:58:00	1900-01-24 01:03:00	1503
197	06:04:00	1900-01-24 01:09:00	1509
198	06:10:00	1900-01-24 01:15:00	1515
199	06:17:00	1900-01-24 01:22:00	1522
200	06:23:00	1900-01-24 01:28:00	1528

## Sheet: SRR292250
SRR292250		Cycle written	Alignment finished	Variant calling finished	Total time of analysis
Start Sequencer:		0
Start Basecalling:		180
Cycle	30	211	231	238	27
	40	275	304	312	37
	50	338	353	362	24
	80	768	808	822	54	* Simulated the runtime of two barcodes in between.
	90	831	870	886	55
	100	895	914	931	36
Sequencing cycle	Time stamp	Time [h]	Time [m]
	03:54:00
1	07:19:00	03:25:00	205
2	07:19:00	03:25:00	205
3	07:19:00	03:25:00	205
4	07:19:00	03:25:00	205
5	07:19:00	03:25:00	205
6	07:19:00	03:25:00	205
7	07:19:00	03:25:00	205
8	07:19:00	03:25:00	205
9	07:19:00	03:25:00	205
10	07:19:00	03:25:00	205
11	07:19:00	03:25:00	205
12	07:19:00	03:25:00	205
13	07:19:00	03:25:00	205
14	07:19:00	03:25:00	205
15	07:19:00	03:25:00	205
16	07:19:00	03:25:00	205
17	07:19:00	03:25:00	205
18	07:19:00	03:25:00	205
19	07:19:00	03:25:00	205
20	07:19:00	03:25:00	205
21	07:19:00	03:25:00	205
22	07:19:00	03:25:00	205
23	07:19:00	03:25:00	205
24	07:19:00	03:25:00	205
25	07:19:00	03:25:00	205
26	07:21:00	03:27:00	207
27	07:22:00	03:28:00	208
28	07:23:00	03:29:00	209
29	07:24:00	03:30:00	210
30	07:25:00	03:31:00	211
31	07:32:00	03:38:00	218
32	07:38:00	03:44:00	224
33	07:44:00	03:50:00	230
34	07:51:00	03:57:00	237
35	07:57:00	04:03:00	243
36	08:03:00	04:09:00	249
37	08:10:00	04:16:00	256
38	08:16:00	04:22:00	262
39	08:22:00	04:28:00	268
40	08:29:00	04:35:00	275
41	08:35:00	04:41:00	281
42	08:41:00	04:47:00	287
43	08:48:00	04:54:00	294
44	08:54:00	05:00:00	300
45	09:00:00	05:06:00	306
46	09:07:00	05:13:00	313
47	09:13:00	05:19:00	319
48	09:19:00	05:25:00	325
49	09:26:00	05:32:00	332
50	09:32:00	05:38:00	338
51	14:35:00	10:41:00	641
52	14:35:00	10:41:00	641
53	14:35:00	10:41:00	641
54	14:35:00	10:41:00	641
55	14:35:00	10:41:00	641
56	14:35:00	10:41:00	641
57	14:35:00	10:41:00	641
58	14:35:00	10:41:00	641
59	14:35:00	10:41:00	641
60	14:35:00	10:41:00	641
61	14:42:00	10:48:00	648
62	14:48:00	10:54:00	654
63	14:54:00	11:00:00	660
64	15:01:00	11:07:00	667
65	15:07:00	11:13:00	673
66	15:13:00	11:19:00	679
67	15:20:00	11:26:00	686
68	15:26:00	11:32:00	692
69	15:32:00	11:38:00	698
70	15:39:00	11:45:00	705
71	15:45:00	1900-01-24 11:51:00	711
72	15:51:00	1900-01-24 11:57:00	717
73	15:58:00	1900-01-24 12:04:00	724
74	16:04:00	1900-01-24 12:10:00	730
75	16:10:00	1900-01-24 12:16:00	736
76	16:17:00	1900-01-24 12:23:00	743
77	16:23:00	1900-01-24 12:29:00	749
78	16:29:00	1900-01-24 12:35:00	755
79	16:36:00	1900-01-24 12:42:00	762
80	16:42:00	1900-01-24 12:48:00	768
81	16:48:00	1900-01-24 12:54:00	774
82	16:55:00	1900-01-24 13:01:00	781
83	17:01:00	1900-01-24 13:07:00	787
84	17:07:00	1900-01-24 13:13:00	793
85	17:14:00	1900-01-24 13:20:00	800
86	17:20:00	1900-01-24 13:26:00	806
87	17:26:00	1900-01-24 13:32:00	812
88	17:33:00	1900-01-24 13:39:00	819
89	17:39:00	1900-01-24 13:45:00	825
90	17:45:00	1900-01-24 13:51:00	831
91	17:52:00	1900-01-24 13:58:00	838
92	17:58:00	1900-01-24 14:04:00	844
93	18:04:00	1900-01-24 14:10:00	850
94	18:11:00	1900-01-24 14:17:00	857
95	18:17:00	1900-01-24 14:23:00	863
96	18:23:00	1900-01-24 14:29:00	869
97	18:30:00	1900-01-24 14:36:00	876
98	18:36:00	1900-01-24 14:42:00	882
99	18:42:00	1900-01-24 14:48:00	888
100	18:49:00	1900-01-24 14:55:00	895

## Sheet: SRR515199
SRR515199		Cycle written	Alignment finished	Variant calling finished	Total time of analysis
Start Sequencer:		0
Start Basecalling:		180
Cycle	30	212	285	297	85
	40	275	340	352	77
	55	370	432	447	77
	75	497	623	641	144
	100	655	730	751	96
	130	1085	1158	1191	106	* Simulated the runtime of two barcodes in between.
	140	1149	1219	1252	103
	155	1244	1310	1345	101
	175	1370	1524	1563	193
	200	1529	1615	1651	122
Sequencing cycle	Time stamp	Time [h]	Time [m]
	16:08:00
1	19:33:00	03:25:00	205
2	19:33:00	03:25:00	205
3	19:33:00	03:25:00	205
4	19:33:00	03:25:00	205
5	19:33:00	03:25:00	205
6	19:33:00	03:25:00	205
7	19:34:00	03:26:00	206
8	19:34:00	03:26:00	206
9	19:34:00	03:26:00	206
10	19:34:00	03:26:00	206
11	19:34:00	03:26:00	206
12	19:34:00	03:26:00	206
13	19:34:00	03:26:00	206
14	19:34:00	03:26:00	206
15	19:34:00	03:26:00	206
16	19:34:00	03:26:00	206
17	19:34:00	03:26:00	206
18	19:34:00	03:26:00	206
19	19:34:00	03:26:00	206
20	19:34:00	03:26:00	206
21	19:34:00	03:26:00	206
22	19:34:00	03:26:00	206
23	19:34:00	03:26:00	206
24	19:34:00	03:26:00	206
25	19:34:00	03:26:00	206
26	19:35:00	03:27:00	207
27	19:36:00	03:28:00	208
28	19:37:00	03:29:00	209
29	19:39:00	03:31:00	211
30	19:40:00	03:32:00	212
31	19:46:00	03:38:00	218
32	19:52:00	03:44:00	224
33	19:59:00	03:51:00	231
34	20:05:00	03:57:00	237
35	20:11:00	04:03:00	243
36	20:18:00	04:10:00	250
37	20:24:00	04:16:00	256
38	20:31:00	04:23:00	263
39	20:37:00	04:29:00	269
40	20:43:00	04:35:00	275
41	20:50:00	04:42:00	282
42	20:56:00	04:48:00	288
43	21:02:00	04:54:00	294
44	21:09:00	05:01:00	301
45	21:15:00	05:07:00	307
46	21:21:00	05:13:00	313
47	21:28:00	05:20:00	320
48	21:34:00	05:26:00	326
49	21:40:00	05:32:00	332
50	21:47:00	05:39:00	339
51	21:53:00	05:45:00	345
52	21:59:00	05:51:00	351
53	22:06:00	05:58:00	358
54	22:12:00	06:04:00	364
55	22:18:00	06:10:00	370
56	22:25:00	06:17:00	377
57	22:31:00	06:23:00	383
58	22:37:00	06:29:00	389
59	22:44:00	06:36:00	396
60	22:50:00	06:42:00	402
61	22:56:00	06:48:00	408
62	23:03:00	06:55:00	415
63	23:09:00	07:01:00	421
64	23:15:00	07:07:00	427
65	23:22:00	07:14:00	434
66	23:28:00	07:20:00	440
67	23:34:00	07:26:00	446
68	23:41:00	07:33:00	453
69	23:47:00	07:39:00	459
70	23:53:00	07:45:00	465
71	00:00:00	1900-01-23 07:52:00	472
72	00:06:00	1900-01-23 07:58:00	478
73	00:12:00	1900-01-23 08:04:00	484
74	00:19:00	1900-01-23 08:11:00	491
75	00:25:00	1900-01-23 08:17:00	497
76	00:31:00	1900-01-23 08:23:00	503
77	00:38:00	1900-01-23 08:30:00	510
78	00:44:00	1900-01-23 08:36:00	516
79	00:50:00	1900-01-23 08:42:00	522
80	00:57:00	1900-01-23 08:49:00	529
81	01:03:00	1900-01-23 08:55:00	535
82	01:09:00	1900-01-23 09:01:00	541
83	01:16:00	1900-01-23 09:08:00	548
84	01:22:00	1900-01-23 09:14:00	554
85	01:28:00	1900-01-23 09:20:00	560
86	01:35:00	1900-01-23 09:27:00	567
87	01:41:00	1900-01-23 09:33:00	573
88	01:47:00	1900-01-23 09:39:00	579
89	01:54:00	1900-01-23 09:46:00	586
90	02:00:00	1900-01-23 09:52:00	592
91	02:06:00	1900-01-23 09:58:00	598
92	02:13:00	1900-01-23 10:05:00	605
93	02:19:00	1900-01-23 10:11:00	611
94	02:25:00	1900-01-23 10:17:00	617
95	02:32:00	1900-01-23 10:24:00	624
96	02:38:00	1900-01-23 10:30:00	630
97	02:44:00	1900-01-23 10:36:00	636
98	02:51:00	1900-01-23 10:43:00	643
99	02:57:00	1900-01-23 10:49:00	649
100	03:03:00	1900-01-23 10:55:00	655
101	08:06:00	1900-01-23 15:58:00	958
102	08:06:00	1900-01-23 15:58:00	958
103	08:06:00	1900-01-23 15:58:00	958
104	08:07:00	1900-01-23 15:59:00	959
105	08:07:00	1900-01-23 15:59:00	959
106	08:07:00	1900-01-23 15:59:00	959
107	08:07:00	1900-01-23 15:59:00	959
108	08:07:00	1900-01-23 15:59:00	959
109	08:07:00	1900-01-23 15:59:00	959
110	08:07:00	1900-01-23 15:59:00	959
111	08:13:00	1900-01-23 16:05:00	965
112	08:19:00	1900-01-23 16:11:00	971
113	08:26:00	1900-01-23 16:18:00	978
114	08:32:00	1900-01-23 16:24:00	984
115	08:38:00	1900-01-23 16:30:00	990
116	08:45:00	1900-01-23 16:37:00	997
117	08:51:00	1900-01-23 16:43:00	1003
118	08:57:00	1900-01-23 16:49:00	1009
119	09:04:00	1900-01-23 16:56:00	1016
120	09:10:00	1900-02-16 17:02:00	1022
121	09:16:00	1900-02-16 17:08:00	1028
122	09:23:00	1900-02-16 17:15:00	1035
123	09:29:00	1900-02-16 17:21:00	1041
124	09:35:00	1900-02-16 17:27:00	1047
125	09:42:00	1900-02-16 17:34:00	1054
126	09:48:00	1900-02-16 17:40:00	1060
127	09:54:00	1900-02-16 17:46:00	1066
128	10:01:00	1900-02-16 17:53:00	1073
129	10:07:00	1900-02-16 17:59:00	1079
130	10:13:00	1900-02-16 18:05:00	1085
131	10:20:00	1900-02-16 18:12:00	1092
132	10:26:00	1900-02-16 18:18:00	1098
133	10:32:00	1900-02-16 18:24:00	1104
134	10:39:00	1900-02-16 18:31:00	1111
135	10:45:00	1900-02-16 18:37:00	1117
136	10:51:00	1900-02-16 18:43:00	1123
137	10:58:00	1900-02-16 18:50:00	1130
138	11:04:00	1900-02-16 18:56:00	1136
139	11:10:00	1900-02-16 19:02:00	1142
140	11:17:00	1900-02-16 19:09:00	1149
141	11:23:00	1900-02-16 19:15:00	1155
142	11:29:00	1900-02-16 19:21:00	1161
143	11:36:00	1900-02-16 19:28:00	1168
144	11:42:00	1900-02-16 19:34:00	1174
145	11:48:00	1900-02-16 19:40:00	1180
146	11:55:00	1900-02-16 19:47:00	1187
147	12:01:00	1900-02-16 19:53:00	1193
148	12:07:00	1900-02-16 19:59:00	1199
149	12:14:00	1900-02-16 20:06:00	1206
150	12:20:00	1900-02-16 20:12:00	1212
151	12:26:00	1900-02-16 20:18:00	1218
152	12:33:00	1900-02-16 20:25:00	1225
153	12:39:00	1900-02-16 20:31:00	1231
154	12:45:00	1900-02-16 20:37:00	1237
155	12:52:00	1900-02-16 20:44:00	1244
156	12:58:00	1900-02-16 20:50:00	1250
157	13:04:00	1900-02-16 20:56:00	1256
158	13:11:00	1900-02-16 21:03:00	1263
159	13:17:00	1900-02-16 21:09:00	1269
160	13:23:00	1900-02-16 21:15:00	1275
161	13:30:00	1900-02-16 21:22:00	1282
162	13:36:00	1900-02-16 21:28:00	1288
163	13:42:00	1900-02-16 21:34:00	1294
164	13:49:00	1900-02-16 21:41:00	1301
165	13:55:00	1900-02-16 21:47:00	1307
166	14:01:00	1900-02-16 21:53:00	1313
167	14:08:00	1900-02-16 22:00:00	1320
168	14:14:00	1900-02-16 22:06:00	1326
169	14:20:00	1900-02-16 22:12:00	1332
170	14:27:00	1900-02-16 22:19:00	1339
171	14:33:00	1900-02-16 22:25:00	1345
172	14:39:00	1900-02-16 22:31:00	1351
173	14:46:00	1900-02-16 22:38:00	1358
174	14:52:00	1900-02-16 22:44:00	1364
175	14:58:00	1900-02-16 22:50:00	1370
176	15:05:00	1900-02-16 22:57:00	1377
177	15:11:00	1900-02-16 23:03:00	1383
178	15:17:00	1900-02-16 23:09:00	1389
179	15:24:00	1900-02-16 23:16:00	1396
180	15:30:00	1900-02-16 23:22:00	1402
181	15:36:00	1900-02-16 23:28:00	1408
182	15:43:00	1900-02-16 23:35:00	1415
183	15:49:00	1900-02-16 23:41:00	1421
184	15:55:00	1900-02-16 23:47:00	1427
185	16:02:00	1900-02-16 23:54:00	1434
186	16:08:00	1900-02-17	1440
187	16:14:00	1900-02-17 00:06:00	1446
188	16:21:00	1900-02-17 00:13:00	1453
189	16:27:00	1900-02-17 00:19:00	1459
190	16:33:00	1900-02-17 00:25:00	1465
191	16:40:00	1900-02-17 00:32:00	1472
192	16:46:00	1900-02-17 00:38:00	1478
193	16:52:00	1900-02-17 00:44:00	1484
194	16:59:00	1900-02-17 00:51:00	1491
195	17:05:00	1900-02-17 00:57:00	1497
196	17:11:00	1900-02-17 01:03:00	1503
197	17:18:00	1900-02-17 01:10:00	1510
198	17:24:00	1900-02-17 01:16:00	1516
199	17:30:00	1900-02-17 01:22:00	1522
200	17:37:00	1900-02-17 01:29:00	1529

## Sheet: SRR6808334
SRR6808334		Cycle written	Alignment finished	Variant calling finished	Total time of analysis
Start Sequencer:		0
Start Basecalling:		180
Cycle	40	274	415	447	173
	55	369	532	570	201
	75	496	684	724	228
	100	654	909	951	297
	150	971	1143	1204	233
	190	1464	1644	1732	268	* Simulated the runtime of two barcodes in between.
	205	1559	1769	1863	304
	225	1686	1884	1978	292
	250	1845	2061	2159	314
	300	2161	2414	2522	361
Sequencing cycle	Time stamp	Time [h]	Time [m]
	13:14:22
1	16:39:22	03:25:00	205
2	16:39:23	03:25:01	205
3	16:39:24	03:25:02	205
4	16:39:25	03:25:03	205
5	16:39:26	03:25:04	205
6	16:39:27	03:25:05	205
7	16:39:28	03:25:06	205
8	16:39:29	03:25:07	205
9	16:39:30	03:25:08	205
10	16:39:31	03:25:09	205
11	16:39:32	03:25:10	205
12	16:39:33	03:25:11	205
13	16:39:34	03:25:12	205
14	16:39:35	03:25:13	205
15	16:39:36	03:25:14	205
16	16:39:37	03:25:15	205
17	16:39:38	03:25:16	205
18	16:39:39	03:25:17	205
19	16:39:40	03:25:18	205
20	16:39:41	03:25:19	205
21	16:39:42	03:25:20	205
22	16:39:43	03:25:21	205
23	16:39:44	03:25:22	205
24	16:39:45	03:25:23	205
25	16:39:46	03:25:24	205
26	16:40:58	03:26:36	206
27	16:42:10	03:27:48	207
28	16:43:22	03:29:00	209
29	16:44:34	03:30:12	210
30	16:45:46	03:31:24	211
31	16:52:06	03:37:44	217
32	16:58:27	03:44:05	224
33	17:04:47	03:50:25	230
34	17:11:07	03:56:45	236
35	17:17:27	04:03:05	243
36	17:23:47	04:09:25	249
37	17:30:07	04:15:45	255
38	17:36:27	04:22:05	262
39	17:42:47	04:28:25	268
40	17:49:07	04:34:45	274
41	17:55:27	04:41:05	281
42	18:01:47	04:47:25	287
43	18:08:08	04:53:46	293
44	18:14:28	05:00:06	300
45	18:20:48	05:06:26	306
46	18:27:08	05:12:46	312
47	18:33:28	05:19:06	319
48	18:39:48	05:25:26	325
49	18:46:08	05:31:46	331
50	18:52:28	05:38:06	338
51	18:58:48	05:44:26	344
52	19:05:08	05:50:46	350
53	19:11:28	05:57:06	357
54	19:17:49	06:03:27	363
55	19:24:09	06:09:47	369
56	19:30:29	06:16:07	376
57	19:36:49	06:22:27	382
58	19:43:09	06:28:47	388
59	19:49:29	06:35:07	395
60	19:55:49	06:41:27	401
61	20:02:09	06:47:47	407
62	20:08:29	06:54:07	414
63	20:14:49	07:00:27	420
64	20:21:09	07:06:47	426
65	20:27:30	07:13:08	433
66	20:33:50	07:19:28	439
67	20:40:10	07:25:48	445
68	20:46:30	07:32:08	452
69	20:52:50	07:38:28	458
70	20:59:10	07:44:48	464
71	21:05:30	1900-01-24 07:51:08	471
72	21:11:50	1900-01-24 07:57:28	477
73	21:18:10	1900-01-24 08:03:48	483
74	21:24:30	1900-01-24 08:10:08	490
75	21:30:51	1900-01-24 08:16:29	496
76	21:37:11	1900-01-24 08:22:49	502
77	21:43:31	1900-01-24 08:29:09	509
78	21:49:51	1900-01-24 08:35:29	515
79	21:56:11	1900-01-24 08:41:49	521
80	22:02:31	1900-01-24 08:48:09	528
81	22:08:51	1900-01-24 08:54:29	534
82	22:15:11	1900-01-24 09:00:49	540
83	22:21:31	1900-01-24 09:07:09	547
84	22:27:51	1900-01-24 09:13:29	553
85	22:34:12	1900-01-24 09:19:50	559
86	22:40:32	1900-01-24 09:26:10	566
87	22:46:52	1900-01-24 09:32:30	572
88	22:53:12	1900-01-24 09:38:50	578
89	22:59:32	1900-01-24 09:45:10	585
90	23:05:52	1900-01-24 09:51:30	591
91	23:12:12	1900-01-24 09:57:50	597
92	23:18:32	1900-01-24 10:04:10	604
93	23:24:52	1900-01-24 10:10:30	610
94	23:31:12	1900-01-24 10:16:50	616
95	23:37:32	1900-01-24 10:23:10	623
96	23:43:53	1900-01-24 10:29:31	629
97	23:50:13	1900-01-24 10:35:51	635
98	23:56:33	1900-01-24 10:42:11	642
99	00:02:53	1900-01-23 10:48:31	648
100	00:09:13	1900-01-23 10:54:51	654
101	00:15:33	1900-01-23 11:01:11	661
102	00:21:53	1900-01-23 11:07:31	667
103	00:28:13	1900-01-23 11:13:51	673
104	00:34:33	1900-01-23 11:20:11	680
105	00:40:54	1900-01-23 11:26:32	686
106	00:47:14	1900-01-23 11:32:52	692
107	00:53:34	1900-01-23 11:39:12	699
108	00:59:54	1900-01-23 11:45:32	705
109	01:06:14	1900-01-23 11:51:52	711
110	01:12:34	1900-01-23 11:58:12	718
111	01:18:54	1900-01-23 12:04:32	724
112	01:25:14	1900-01-23 12:10:52	730
113	01:31:34	1900-01-23 12:17:12	737
114	01:37:54	1900-01-23 12:23:32	743
115	01:44:15	1900-01-23 12:29:53	749
116	01:50:35	1900-01-23 12:36:13	756
117	01:56:55	1900-01-23 12:42:33	762
118	02:03:15	1900-01-23 12:48:53	768
119	02:09:35	1900-01-23 12:55:13	775
120	02:15:55	1900-01-23 13:01:33	781
121	02:22:15	1900-01-23 13:07:53	787
122	02:28:35	1900-01-23 13:14:13	794
123	02:34:55	1900-01-23 13:20:33	800
124	02:41:15	1900-01-23 13:26:53	806
125	02:47:36	1900-01-23 13:33:14	813
126	02:53:56	1900-01-23 13:39:34	819
127	03:00:16	1900-01-23 13:45:54	825
128	03:06:36	1900-01-23 13:52:14	832
129	03:12:56	1900-01-23 13:58:34	838
130	03:19:16	1900-01-23 14:04:54	844
131	03:25:36	1900-01-23 14:11:14	851
132	03:31:56	1900-01-23 14:17:34	857
133	03:38:16	1900-01-23 14:23:54	863
134	03:44:36	1900-01-23 14:30:14	870
135	03:50:57	1900-01-23 14:36:35	876
136	03:57:17	1900-01-23 14:42:55	882
137	04:03:37	1900-01-23 14:49:15	889
138	04:09:57	1900-01-23 14:55:35	895
139	04:16:17	1900-01-23 15:01:55	901
140	04:22:37	1900-01-23 15:08:15	908
141	04:28:57	1900-01-23 15:14:35	914
142	04:35:17	1900-01-23 15:20:55	920
143	04:41:37	1900-01-23 15:27:15	927
144	04:47:57	1900-01-23 15:33:35	933
145	04:54:18	1900-01-23 15:39:56	939
146	05:00:38	1900-01-23 15:46:16	946
147	05:06:58	1900-01-23 15:52:36	952
148	05:13:18	1900-01-23 15:58:56	958
149	05:19:38	1900-01-23 16:05:16	965
150	05:25:58	1900-01-23 16:11:36	971
151	10:29:07	1900-01-23 21:14:45	1274
152	10:29:08	1900-01-23 21:14:46	1274
153	10:29:09	1900-01-23 21:14:47	1274
154	10:29:10	1900-01-23 21:14:48	1274
155	10:29:11	1900-01-23 21:14:49	1274
156	10:29:12	1900-01-23 21:14:50	1274
157	10:29:13	1900-01-23 21:14:51	1274
158	10:29:14	1900-01-23 21:14:52	1274
159	10:29:15	1900-01-23 21:14:53	1274
160	10:29:16	1900-01-23 21:14:54	1274
161	10:35:36	1900-01-23 21:21:14	1281
162	10:41:56	1900-01-23 21:27:34	1287
163	10:48:16	1900-01-23 21:33:54	1293
164	10:54:36	1900-01-23 21:40:14	1300
165	11:00:56	1900-01-23 21:46:34	1306
166	11:07:17	1900-01-23 21:52:55	1312
167	11:13:37	1900-01-23 21:59:15	1319
168	11:19:57	1900-01-23 22:05:35	1325
169	11:26:17	1900-01-23 22:11:55	1331
170	11:32:37	1900-01-23 22:18:15	1338
171	11:38:57	1900-01-23 22:24:35	1344
172	11:45:17	1900-01-23 22:30:55	1350
173	11:51:37	1900-01-23 22:37:15	1357
174	11:57:57	1900-01-23 22:43:35	1363
175	12:04:17	1900-01-23 22:49:55	1369
176	12:10:37	1900-01-23 22:56:15	1376
177	12:16:58	1900-01-23 23:02:36	1382
178	12:23:18	1900-01-23 23:08:56	1388
179	12:29:38	1900-01-23 23:15:16	1395
180	12:35:58	1900-01-23 23:21:36	1401
181	12:42:18	1900-01-23 23:27:56	1407
182	12:48:38	1900-01-23 23:34:16	1414
183	12:54:58	1900-01-23 23:40:36	1420
184	13:01:18	1900-01-23 23:46:56	1426
185	13:07:38	1900-01-23 23:53:16	1433
186	13:13:58	1900-01-23 23:59:36	1439
187	13:20:18	1900-01-24 00:05:56	1445
188	13:26:38	1900-01-24 00:12:16	1452
189	13:32:58	1900-01-24 00:18:36	1458
190	13:39:19	1900-01-24 00:24:57	1464
191	13:45:39	1900-01-24 00:31:17	1471
192	13:51:59	1900-01-24 00:37:37	1477
193	13:58:19	1900-01-24 00:43:57	1483
194	14:04:39	1900-01-24 00:50:17	1490
195	14:10:59	1900-01-24 00:56:37	1496
196	14:17:19	1900-01-24 01:02:57	1502
197	14:23:39	1900-01-24 01:09:17	1509
198	14:29:59	1900-01-24 01:15:37	1515
199	14:36:19	1900-01-24 01:21:57	1521
200	14:42:39	1900-01-24 01:28:17	1528
201	14:49:00	1900-01-24 01:34:38	1534
202	14:55:20	1900-01-24 01:40:58	1540
203	15:01:40	1900-01-24 01:47:18	1547
204	15:08:00	1900-01-24 01:53:38	1553
205	15:14:20	1900-01-24 01:59:58	1559
206	15:20:40	1900-01-24 02:06:18	1566
207	15:27:00	1900-01-24 02:12:38	1572
208	15:33:20	1900-01-24 02:18:58	1578
209	15:39:40	1900-01-24 02:25:18	1585
210	15:46:00	1900-01-24 02:31:38	1591
211	15:52:21	1900-01-24 02:37:59	1597
212	15:58:41	1900-01-24 02:44:19	1604
213	16:05:01	1900-01-24 02:50:39	1610
214	16:11:21	1900-01-24 02:56:59	1616
215	16:17:41	1900-01-24 03:03:19	1623
216	16:24:01	1900-01-24 03:09:39	1629
217	16:30:21	1900-01-24 03:15:59	1635
218	16:36:41	1900-01-24 03:22:19	1642
219	16:43:01	1900-01-24 03:28:39	1648
220	16:49:22	1900-01-24 03:35:00	1655
221	16:55:42	1900-01-24 03:41:20	1661
222	17:02:02	1900-01-24 03:47:40	1667
223	17:08:22	1900-01-24 03:54:00	1674
224	17:14:42	1900-01-24 04:00:20	1680
225	17:21:02	1900-01-24 04:06:40	1686
226	17:27:22	1900-01-24 04:13:00	1693
227	17:33:42	1900-01-24 04:19:20	1699
228	17:40:02	1900-01-24 04:25:40	1705
229	17:46:23	1900-01-24 04:32:01	1712
230	17:52:43	1900-01-24 04:38:21	1718
231	17:59:03	1900-01-24 04:44:41	1724
232	18:05:23	1900-01-24 04:51:01	1731
233	18:11:43	1900-01-24 04:57:21	1737
234	18:18:03	1900-01-24 05:03:41	1743
235	18:24:23	1900-01-24 05:10:01	1750
236	18:30:44	1900-01-24 05:16:22	1756
237	18:37:04	1900-01-24 05:22:42	1762
238	18:43:24	1900-01-24 05:29:02	1769
239	18:49:44	1900-01-24 05:35:22	1775
240	18:56:04	1900-01-24 05:41:42	1781
241	19:02:24	1900-01-24 05:48:02	1788
242	19:08:44	1900-01-24 05:54:22	1794
243	19:15:04	1900-01-24 06:00:42	1800
244	19:21:25	1900-01-24 06:07:03	1807
245	19:27:45	1900-01-24 06:13:23	1813
246	19:34:05	1900-01-24 06:19:43	1819
247	19:40:25	1900-01-24 06:26:03	1826
248	19:46:45	1900-01-24 06:32:23	1832
249	19:53:06	1900-01-24 06:38:44	1838
250	19:59:26	1900-01-24 06:45:04	1845
251	20:05:46	1900-01-24 06:51:24	1851
252	20:12:06	1900-01-24 06:57:44	1857
253	20:18:26	1900-01-24 07:04:04	1864
254	20:24:46	1900-01-24 07:10:24	1870
255	20:31:07	1900-01-24 07:16:45	1876
256	20:37:27	1900-01-24 07:23:05	1883
257	20:43:47	1900-01-24 07:29:25	1889
258	20:50:07	1900-01-24 07:35:45	1895
259	20:56:27	1900-01-24 07:42:05	1902
260	21:02:47	1900-01-24 07:48:25	1908
261	21:09:08	1900-01-24 07:54:46	1914
262	21:15:28	1900-01-24 08:01:06	1921
263	21:21:48	1900-01-24 08:07:26	1927
264	21:28:08	1900-01-24 08:13:46	1933
265	21:34:28	1900-01-24 08:20:06	1940
266	21:40:49	1900-01-24 08:26:27	1946
267	21:47:09	1900-01-24 08:32:47	1952
268	21:53:29	1900-01-24 08:39:07	1959
269	21:59:49	1900-01-24 08:45:27	1965
270	22:06:10	1900-01-24 08:51:48	1971
271	22:12:30	1900-01-24 08:58:08	1978
272	22:18:50	1900-01-24 09:04:28	1984
273	22:25:10	1900-01-24 09:10:48	1990
274	22:31:30	1900-01-24 09:17:08	1997
275	22:37:51	1900-01-24 09:23:29	2003
276	22:44:11	1900-01-24 09:29:49	2009
277	22:50:31	1900-01-24 09:36:09	2016
278	22:56:51	1900-01-24 09:42:29	2022
279	23:03:12	1900-01-24 09:48:50	2028
280	23:09:32	1900-01-24 09:55:10	2035
281	23:15:52	1900-01-24 10:01:30	2041
282	23:22:12	1900-01-24 10:07:50	2047
283	23:28:32	1900-01-24 10:14:10	2054
284	23:34:52	1900-01-24 10:20:30	2060
285	23:41:13	1900-01-24 10:26:51	2066
286	23:47:33	1900-01-24 10:33:11	2073
287	23:53:54	1900-01-24 10:39:32	2079
288	00:00:14	1900-01-23 10:45:52	2085
289	00:06:34	1900-01-23 10:52:12	2092
290	00:12:55	1900-01-23 10:58:33	2098
291	00:19:15	1900-01-23 11:04:53	2104
292	00:25:35	1900-01-23 11:11:13	2111
293	00:31:56	1900-01-23 11:17:34	2117
294	00:38:16	1900-01-23 11:23:54	2123
295	00:44:36	1900-01-23 11:30:14	2130
296	00:50:56	1900-01-23 11:36:34	2136
297	00:57:17	1900-01-23 11:42:55	2142
298	01:03:37	1900-01-23 11:49:15	2149
299	01:09:57	1900-01-23 11:55:35	2155
300	01:16:18	1900-01-23 12:01:56	2161
